# Supplementary material for: Is Caperatic Acid the Only Compound Responsible for Activity of Lichen Platismatia glauca within the Nervous System?
Source: Antioxidants (Basel). 2022 Oct 20;11(10):2069. doi: 10.3390/antiox11102069 (PMC9598164; doi:10.3390/antiox11102069)
Supplement: Supplementary file 1 [file antioxidants-11-02069-s001.zip]

Archive with 1 entries (1 files):
- antioxidants-1928385-supplementary.pdf
